# Supplementary material for: De Novo p.Asp3368Gly Variant of Dystrophin Gene Associated with X-Linked Dilated Cardiomyopathy and Skeletal Myopathy: Clinical Features and In Silico Analysis
Source: Int J Mol Sci. 2024 Feb 28;25(5):2787. doi: 10.3390/ijms25052787 (PMC10931831; doi:10.3390/ijms25052787)
Supplement: Supplementary file 1 [file ijms-25-02787-s001.zip]

Archive with 1 entries (1 files):
- ijms-2876524-supplementary.pdf
